# Supplementary material for: New Quality-Range-Setting Method Based on Between- and Within-Batch Variability for Biosimilarity Assessment
Source: Pharmaceuticals (Basel). 2021 Jun 1;14(6):527. doi: 10.3390/ph14060527 (PMC8226621; doi:10.3390/ph14060527)
Supplement: Supplementary file 1 [file pharmaceuticals-14-00527-s001.zip]

Archive with 2 entries (2 files):
- bevacizumab_02_new.csv
- Tolerance_interval_03R3_Suplementary_material_1.txt
