# Supplementary material for: New Quality-Range-Setting Method Based on Between- and Within-Batch Variability for Biosimilarity Assessment
Source: Pharmaceuticals (Basel). 2021 Jun 1;14(6):527. doi: 10.3390/ph14060527 (PMC8226621; doi:10.3390/ph14060527)
Supplement: Supplementary file 1 [file pharmaceuticals-14-00527-s001.zip › bevacizumab_02_new.csv]

Ids	date	molw	column	batch	monomer	dimer	Ratio
1	41414	149300	1	1	98,45	1,55	1,57
2	41423	148900	1	1	98,36	1,64	1,67
3	41447	150300	1	1	98,27	1,73	1,76
4	41453	147500	1	1	98,52	1,48	1,5
5	41467	148500	1	1	98,46	1,54	1,56
6	41475	147100	1	1	98,71	1,29	1,31
7	41523	148200	1	1	98,56	1,44	1,46
8	41534	150500	1	1	98,68	1,32	1,34
9	41545	149700	1	1	98,13	1,87	1,91
10	41556	149800	1	1	98,54	1,46	1,48
11	41668	151400	1	2	98,45	1,55	1,57
12	41680	148500	1	2	98,58	1,42	1,44
13	41691	147400	1	2	98,31	1,69	1,72
14	41700	148300	1	2	98,48	1,52	1,54
15	41711	147200	1	2	98,27	1,73	1,76
16	41722	148600	1	2	98,53	1,47	1,49
17	41732	148400	1	2	98,54	1,46	1,48
18	41755	149700	1	2	98,41	1,59	1,62
19	41766	146400	1	2	98,58	1,42	1,44
20	41777	147500	2	2	98,29	1,71	1,74
21	41788	149000	2	2	98,65	1,35	1,37
22	41800	148300	2	2	98,71	1,29	1,31
23	41811	148700	2	2	98,49	1,51	1,53
24	41821	148900	2	2	98,57	1,43	1,45
25	41836	148600	2	2	98,37	1,63	1,66
26	41906	148200	2	2	98,47	1,53	1,55
27	41907	148500	2	2	98,23	1,77	1,8
28	41908	149300	2	2	98,54	1,46	1,48
29	41984	149100	2	2	98,42	1,58	1,61
30	41984	150100	2	2	98,39	1,61	1,64
31	41985	149000	2	2	98,46	1,54	1,56
32	41988	148500	2	2	98,21	1,79	1,82
33	41989	149200	2	2	98,54	1,46	1,48
34	42136	148700	2	3	98,51	1,49	1,51
35	42136	148900	2	3	98,47	1,53	1,55
36	42137	149100	2	3	98,39	1,61	1,64
37	42138	149400	2	3	98,45	1,55	1,57
38	42144	148100	2	4	98,68	1,32	1,34
39	42178	147500	2	4	98,2	1,8	1,83
40	42326	146900	2	4	98,47	1,53	1,55
41	42334	147200	2	4	98,4	1,6	1,63
42	42297	149900	2	5	98,56	1,44	1,46
43	42308	148000	2	5	98,26	1,74	1,77
44	42318	148500	2	5	98,47	1,53	1,55
45	42330	147800	2	5	98,36	1,64	1,67
46	42336	149800	2	6	98,43	1,57	1,6
47	42342	151700	2	6	98,62	1,38	1,4
48	42353	148700	2	6	98,54	1,46	1,48
49	42359	146300	2	6	98,57	1,43	1,45
50	42378	149800	2	6	98,29	1,71	1,74
51	42387	151900	2	6	98,39	1,61	1,64
52	42394	149100	2	7	98,51	1,49	1,51
53	42403	149600	2	7	98,49	1,51	1,53
54	42404	148900	2	7	98,57	1,43	1,45
55	42439	149200	2	7	98,52	1,48	1,5
