# Supplementary material for: New Quality-Range-Setting Method Based on Between- and Within-Batch Variability for Biosimilarity Assessment
Source: Pharmaceuticals (Basel). 2021 Jun 1;14(6):527. doi: 10.3390/ph14060527 (PMC8226621; doi:10.3390/ph14060527)
Supplement: Supplementary file 1 [file pharmaceuticals-14-00527-s001.zip › Tolerance_interval_03R3_Suplementary_material_1.txt]

### -----------------------------------------------------------------------
### New quality range setting method based on within and between batches
### variability for biosimilarity assessment
### Authors: Alexis Oliva (amoliva@ull.edu.es)
###          Matías Llabrés (mllabres@ull.edu.es)
### Date:    May 2021
### -----------------------------------------------------------------------


### ------------------------- libraries -----------------------------------
rm(list = ls(all = TRUE))
library(lme4)
library(gridExtra)
library(Matrix)


### ---------------------- R functions ------------------------------------

CV <- function(x) 100 * sd(x) / mean(x)

###  matsummary() returns estimated parameters from a lmer object
### for a linear two levels nested model

matsummary <- function(obj) {
  out <- confint(obj)
  sb <- sqrt(summary(obj)[[13]][[1]][1])
  out <- cbind(c(sb, sigma(obj), fixef(obj)), out)
  out
}

### vc2QR() returns QR values for k = 2 and k = 3 from a lmer object
### for a linear two levels nested model

vc2QR <- function(objlmer, k = c(2, 3)) {
  k2 <- k[1]
  k3 <- k[2]
  T <- matsummary(objlmer)
  mu <- T[3,1]
  sr <- sqrt(T[1,1]^2 + T[2,1]^2)
  qr2 <- c(mu - k2 * sr , mu + k2 * sr)
  qr3 <- c(mu - k3 * sr , mu + k3 * sr)
  qr <- list(qr2 , qr3)
  qr
}

### fQRlmer() returns QR values from a lmer object for k defines
### by the user (default value equal to 3). This function is similar
### to vc2QR()

fQRlmer <- function(., k = 3) {
  p <- c(beta=fixef(.), s = sigma(.), sb = sqrt(unlist(VarCorr(.))))
  sr  <- sqrt(p[2]*p[2] + p[3]*p[3])
  qrL <- p[1] - k * sr
  qrU <- p[1] + k * sr
  unname(c(qrL, qrU))
}

### ------------------------ experimental data ----------------------------

X <- read.csv2(file = "bevacizumab_02_new.csv",
               header = TRUE,
               colClasses = c(rep("numeric", 3), rep("factor", 2),
                              rep("numeric", 3)))
X$molw <- X$molw/1000

### ------------------- descriptive statistics ----------------------------

X.stat <- with(X, rbind(
  round(tapply(molw, batch, length), 1),
  tapply(molw, batch, mean),
  tapply(molw, batch, sd),
  tapply(dimer, batch, mean),
  tapply(dimer, batch, sd)
))


### ------------ QR computed from variance components ---------------------

molw.lmer <- lmer(molw ~ (1 | batch), data = X)
dimer.lmer <- lmer(dimer ~ (1 | batch), data = X)
molw.T1 <- matsummary(molw.lmer)
dimer.T1 <- matsummary(dimer.lmer)
molw.qr <- vc2QR(molw.lmer)
dimer.qr <- vc2QR(dimer.lmer)

### figure 1 depicted experimental data per batch together QR intervals
### for k = 2 and k = 3

tiff("figure_1_Mw.tiff", width = 14, height = 14,
     units = "cm", res = 600, pintsize = 10)

stripchart(molw ~ batch, vertical = TRUE, data = X,
           ylim = c(144.0, 154.0), pch = 16, cex = 1.25,
           xlab = "batch", ylab = "molecular  weight (kDa)",
	col = c("black", "red", "blue", "seagreen", "orange", "purple", "brown"))
abline(h = c(molw.qr[[1]], molw.qr[[2]]), lty = 2)
dev.off()

tiff("figure_1_Dimer.tiff", width = 14, height = 14,
     units = "cm", res = 600, pintsize = 10)

stripchart(dimer ~ batch, vertical = TRUE, data = X,
           ylim = c(0, 2.5), pch = 16, cex = 1.25,
           xlab = "batch", ylab = "dimer (%)",
	col = c("black", "red", "blue", "seagreen", "orange", "purple", "brown"))
abline(h = c(dimer.qr[[1]], dimer.qr[[2]]), lty = 2)
dev.off()


### QR calculation by direct method (1 sample per batch)
### Statistical distribution of the bounds of QR interval by
### stratified bootstrap sampling. For each simulation, one sample
### per batch is randomly selected

k <- 3
nsim <- 2000
molw.qrlow <- numeric(nsim)
molw.qrupp <- numeric(nsim)
for(j in 1:nsim) {
  x <- c()
  for(i in 1:7) x <- c(x, sample(X[X$batch == i, 3], 1))
  xm <- mean(x)
  xs <- sd(x)
  molw.qrlow[j] <- xm - k*xs
  molw.qrupp[j] <- xm + k*xs
}
qr.mw <- c(quantile(molw.qrlow, c(0.05, 0.90)), quantile(molw.qrupp, c(0.05, 0.90)))

dimer.qrlow <- numeric(nsim)
dimer.qrupp <- numeric(nsim)
for(j in 1:nsim) {
  x <- c()
  for(i in 1:7) x <- c(x, sample(X[X$batch == i, 7], 1))
  xm <- mean(x)
  xs <- sd(x)
  dimer.qrlow[j] <- xm - k*xs
  dimer.qrupp[j] <- xm + k*xs
}

qr.dimer <- c(quantile(dimer.qrlow, c(0.05, 0.90)), quantile(dimer.qrupp, c(0.05, 0.90)))

### Computation of confidence intervals from lmer objects
### see above the definition of fQRlmer() function

boot1 <- bootMer(molw.lmer, fQRlmer, nsim = 1000)
molw.qrLboot <- boot::boot.ci(boot1, index=1, type=c("norm", "basic", "perc"))
molw.qrUboot <- boot::boot.ci(boot1, index=2, type=c("norm", "basic", "perc"))
pb1 <- unlist(molw.qrLboot)[c(5,2,6)]
pb2 <- unlist(molw.qrUboot)[c(5,2,6)]

boot2 <- bootMer(dimer.lmer, fQRlmer, nsim = 1000)
dimer.qrLboot <- boot::boot.ci(boot2, index=1, type=c("norm", "basic", "perc"))
dimer.qrUboot <- boot::boot.ci(boot2, index=2, type=c("norm", "basic", "perc"))
pb3 <- unlist(dimer.qrLboot)[c(5,2,6)]
pb4 <- unlist(dimer.qrUboot)[c(5,2,6)]

boot.summary <- rbind(pb1, pb2, pb3, pb4)

### figure 2: comparison of 95% confidence interval computed from variance
### components with the statistical distributions of the bounds of QR interval
### computed by direct method (one sample per batch)

tiff("figure_2.tif", width = 1650, height = 1350,
     units = "px", res = 300)
par(mfrow = c(2,3),
    mar = c(4.5,4.5,2,4))

hist(molw.qrlow, freq = FALSE, breaks = seq(140, 150, by = 1), ylim = c(0, 0.4),
     main = "", xlab = "QR lower limit")
abline(v = pb1, lty = c(3,2,3), lwd = 1, col = "red")
hist(molw.qrupp, freq = FALSE, breaks = seq(147.5, 157.5, by = 1), ylim = c(0,0.4),
     main = "", xlab = "QR upper limit")
abline(v = pb2, lty = c(3,2,3), lwd = 1, col = "red")
plot(molw.qrlow, molw.qrupp, cex = 0.2)

hist(dimer.qrlow, freq = FALSE, breaks = seq(0.5, 2, by = 0.125), ylim = c(0, 4),
     main = "", xlab = "QR lower limit")
abline(v = pb3, lty = c(3,2,3), lwd = 1, col = "red")
hist(dimer.qrupp, freq = FALSE, breaks = seq(1, 2.5, by = 0.125), ylim = c(0, 4),
     main = "", xlab = "QR upper limit")
abline(v = pb4, lty = c(3,2,3), lwd = 1, col = "red")
plot(dimer.qrlow, dimer.qrupp, cex = 0.2)
dev.off()
